# Supplementary material for: Calcium-Polyphosphate Submicroparticles (CaPP) Improvement Effect of the Experimental Bleaching Gels’ Chemical and Cellular-Viability Properties
Source: Gels. 2023 Jan 4;9(1):42. doi: 10.3390/gels9010042 (PMC9857579; doi:10.3390/gels9010042)
Supplement: Supplementary file 1 [file gels-09-00042-s001.zip]

Archive with 1 entries (1 files):
- gels-2104491-supplementary.pdf
